# Supplementary material for: Transcriptome-Based Identification of Candidate Flowering-Associated Genes of Blueberry in a Plant Factory with Artificial Lighting (PFAL) under Short-Day-Length Conditions
Source: Int J Mol Sci. 2024 Mar 11;25(6):3197. doi: 10.3390/ijms25063197 (PMC10969908; doi:10.3390/ijms25063197)
Supplement: Supplementary file 1 [file ijms-25-03197-s001.zip]

Archive with 1 entries (1 files):
- ijms-2907887-supplementary.pdf
